# Supplementary material for: Exo-Cleavable Linkers: Enhanced Stability and Therapeutic Efficacy in Antibody–Drug Conjugates
Source: J Med Chem. 2024 Oct 16;67(20):18124–38. doi: 10.1021/acs.jmedchem.4c01251 (PMC11513888; doi:10.1021/acs.jmedchem.4c01251)
Supplement: Supplementary file 2 — jm4c01251_si_002.csv [file jm4c01251_si_002.csv]

Compound
S-1	O=C([C@H](CCCNC(N)=O)NC([C@H](C(C)C)NC([C@@H](NC(C)=O)CCC(OC(C)(C)C)=O)=O)=O)NC1=CC=C(C(O)C(OC)=O)C=C1
S-2	O=C([C@@H](NC([C@H](CCC(OC(C)(C)C)=O)NC(C)=O)=O)C(C)C)N[C@H](C(NC1=CC=C(C(OC(N(CC(NCC2=CC=C(C=C3)C4=C2C=CC5=C4C3=CC=C5)=O)C)=O)C(OC)=O)C=C1)=O)CCCNC(N)=O
S-3	OC(C(C(C=C1)=CC=C1NC([C@@H](NC([C@H](C(C)C)NC([C@H](CCC(OC(C)(C)C)=O)NC(C)=O)=O)=O)CCCNC(N)=O)=O)OC(N(CC(NCC2=CC=C(C=C3)C4=C2C=CC5=C4C3=CC=C5)=O)C)=O)=O
S-4	CC([C@H](NC([C@H](CCC(OC(C)(C)C)=O)NC(C)=O)=O)C(N[C@@H](CCCNC(N)=O)C(NC1=CC=C(C(OC(N(CC(NCC2=CC=C(C=C3)C4=C2C=CC5=C4C3=CC=C5)=O)C)=O)C(NCCCCCN(C(C=C6)=O)C6=O)=O)C=C1)=O)=O)C
S-5	O=C([C@H](CCCNC(N)=O)NC([C@H](C(C)C)NC([C@@H](NC([C@H](CCC(OC(C)(C)C)=O)NC(C)=O)=O)CCC(OC(C)(C)C)=O)=O)=O)NC1=CC=C(C(O)C(OC)=O)C=C1
S-6	O=C([C@@H](NC([C@H](CCC(OC(C)(C)C)=O)NC([C@H](CCC(OC(C)(C)C)=O)NC(C)=O)=O)=O)C(C)C)N[C@H](C(NC1=CC=C(C(OC(N(CC(NCC2=CC=C(C=C3)C4=C2C=CC5=C4C3=CC=C5)=O)C)=O)C(OC)=O)C=C1)=O)CCCNC(N)=O
S-7	OC(C(C(C=C1)=CC=C1NC([C@@H](NC([C@H](C(C)C)NC([C@H](CCC(OC(C)(C)C)=O)NC([C@H](CCC(OC(C)(C)C)=O)NC(C)=O)=O)=O)=O)CCCNC(N)=O)=O)OC(N(CC(NCC2=CC=C(C=C3)C4=C2C=CC5=C4C3=CC=C5)=O)C)=O)=O
S-8	O=C(OC(C)(C)C)CC[C@H](NC(C)=O)C(N[C@@H](CCC(OC(C)(C)C)=O)C(N[C@@H](C(C)C)C(N[C@@H](CCCNC(N)=O)C(NC1=CC=C(C(OC(N(CC(NCC2=CC=C(C=C3)C4=C2C=CC5=C4C3=CC=C5)=O)C)=O)C(NCCCCCN(C(C=C6)=O)C6=O)=O)C=C1)=O)=O)=O)=O
S-9	O=C(OCC1C(C=CC=C2)=C2C3=C1C=CC=C3)N[C@@H](CCC(OC(C)(C)C)=O)C(N[C@@H](C(C)C)C(N[C@@H](CCCNC(N)=O)C(NC4=CC=C(CO)C=C4)=O)=O)=O
S-10	O=C(OCC1C(C=CC=C2)=C2C3=C1C=CC=C3)N[C@@H](CCC(OC(C)(C)C)=O)C(N[C@@H](C(C)C)C(N[C@@H](CCCNC(N)=O)C(NC4=CC=C(COC(N(C)CC(NCC5=CC=C(C=C6)C7=C5C=CC8=C7C6=CC=C8)=O)=O)C=C4)=O)=O)=O
S-11	N[C@@H](CCC(OC(C)(C)C)=O)C(N[C@@H](C(C)C)C(N[C@@H](CCCNC(N)=O)C(NC1=CC=C(COC(N(C)CC(NCC2=CC=C(C=C3)C4=C2C=CC5=C4C3=CC=C5)=O)=O)C=C1)=O)=O)=O
S-12	O=C(OC)C(OC(OC1=CC=C([N+]([O-])=O)C=C1)=O)C2=CC=C(NC([C@H](CCCNC(N)=O)NC([C@H](C(C)C)NC([C@H](CCC(OC(C)(C)C)=O)NC([C@H](CCC(OC(C)(C)C)=O)NC(C)=O)=O)=O)=O)=O)C=C2
S-13	O=C(OC)C(OC(N(C)[C@@H](C(C)C)C(N[C@@H](C(C)C)C(N([C@@H]([C@@H](C)CC)[C@H](OC)CC(N1[C@H]([C@H](OC)[C@@H](C)C(N[C@H](C)[C@@H](O)C2=CC=CC=C2)=O)CCC1)=O)C)=O)=O)=O)C3=CC=C(NC([C@H](CCCNC(N)=O)NC([C@H](C(C)C)NC([C@H](CCC(OC(C)(C)C)=O)NC([C@H](CCC(OC(C)(C)C)=O)NC(C)=O)=O)=O)=O)=O)C=C3
S-14	OC(C(OC(N(C)[C@@H](C(C)C)C(N[C@@H](C(C)C)C(N([C@@H]([C@@H](C)CC)[C@H](OC)CC(N1[C@H]([C@H](OC)[C@@H](C)C(N[C@H](C)[C@@H](O)C2=CC=CC=C2)=O)CCC1)=O)C)=O)=O)=O)C3=CC=C(NC([C@H](CCCNC(N)=O)NC([C@H](C(C)C)NC([C@H](CCC(OC(C)(C)C)=O)NC([C@H](CCC(OC(C)(C)C)=O)NC(C)=O)=O)=O)=O)=O)C=C3)=O
S-15	O=C(NCCCCCN(C(C=C1)=O)C1=O)C(OC(N(C)[C@@H](C(C)C)C(N[C@@H](C(C)C)C(N([C@@H]([C@@H](C)CC)[C@H](OC)CC(N2[C@H]([C@H](OC)[C@@H](C)C(N[C@H](C)[C@@H](O)C3=CC=CC=C3)=O)CCC2)=O)C)=O)=O)=O)C4=CC=C(NC([C@H](CCCNC(N)=O)NC([C@H](C(C)C)NC([C@H](CCC(OC(C)(C)C)=O)NC([C@H](CCC(OC(C)(C)C)=O)NC(C)=O)=O)=O)=O)=O)C=C4
S-16	O=C(OC)C(OC(N[C@@H](CC1)C2=C3C(C(N4C3)=CC([C@](CC)(O)C(OC5)=O)=C5C4=O)=NC6=CC(F)=C(C)C1=C62)=O)C7=CC=C(NC([C@H](CCCNC(N)=O)NC([C@H](C(C)C)NC([C@H](CCC(OC(C)(C)C)=O)NC([C@H](CCC(OC(C)(C)C)=O)NC(C)=O)=O)=O)=O)=O)C=C7
S-17	OC(C(OC(N[C@@H](CC1)C2=C3C(C(N4C3)=CC([C@](CC)(O)C(OC5)=O)=C5C4=O)=NC6=CC(F)=C(C)C1=C62)=O)C7=CC=C(NC([C@H](CCCNC(N)=O)NC([C@H](C(C)C)NC([C@H](CCC(OC(C)(C)C)=O)NC([C@H](CCC(OC(C)(C)C)=O)NC(C)=O)=O)=O)=O)=O)C=C7)=O
S-18	O=C(NCCCCCN(C(C=C1)=O)C1=O)C(OC(N[C@@H](CC2)C3=C4C(C(N5C4)=CC([C@](CC)(O)C(OC6)=O)=C6C5=O)=NC7=CC(F)=C(C)C2=C73)=O)C8=CC=C(NC([C@H](CCCNC(N)=O)NC([C@H](C(C)C)NC([C@H](CCC(OC(C)(C)C)=O)NC([C@H](CCC(OC(C)(C)C)=O)NC(C)=O)=O)=O)=O)=O)C=C8
Mal-Exo-EVC-pyrene	CC(C)[C@H](NC([C@H](CCC(O)=O)NC(C)=O)=O)C(N[C@@H](CCCNC(N)=O)C(NC1=CC=C(C(OC(N(CC(NCC2=CC=C(C=C3)C4=C2C=CC5=C4C3=CC=C5)=O)C)=O)C(NCCCCCN(C(C=C6)=O)C6=O)=O)C=C1)=O)=O
Mal-Exo-EEVC-pyrene	CC(C)[C@H](NC([C@H](CCC(O)=O)NC([C@H](CCC(O)=O)NC(C)=O)=O)=O)C(N[C@@H](CCCNC(N)=O)C(NC1=CC=C(C(OC(N(CC(NCC2=CC=C(C=C3)C4=C2C=CC5=C4C3=CC=C5)=O)C)=O)C(NCCCCCN(C(C=C6)=O)C6=O)=O)C=C1)=O)=O
Mc-EVC-PAB-pyrene	OC(CC[C@@H](C(NC(C(C)C)C(N[C@@H](CCCNC(N)=O)C(NC1=CC=C(COC(N(CC(NCC2=CC=C(C=C3)C4=C2C=CC5=C4C3=CC=C5)=O)C)=O)C=C1)=O)=O)=O)NC(CCCCCN6C(C=CC6=O)=O)=O)=O
Mc-VC-PAB-pyrene	O=C([C@H](CCCNC(N)=O)NC([C@H](C(C)C)NC(CCCCCN(C(C=C1)=O)C1=O)=O)=O)NC2=CC=C(COC(N(C)CC(NCC3=CC=C(C=C4)C5=C3C=CC6=C5C4=CC=C6)=O)=O)C=C2
APL-1081	O=C(NCCCCCN1C(C=CC1=O)=O)C(OC(N([C@H](C(N[C@@H](C(C)C)C(N([C@H]([C@@H](CC(N2[C@@H](CCC2)[C@H](OC)[C@@H](C)C(N[C@H](C)[C@@H](O)C3=CC=CC=C3)=O)=O)OC)[C@@H](C)CC)C)=O)=O)C(C)C)C)=O)C(C=C4)=CC=C4NC([C@H](CCCNC(N)=O)NC([C@H](C(C)C)NC([C@H](CCC(O)=O)NC(C)=O)=O)=O)=O
APL-1091	O=C(NCCCCCN(C(C=C1)=O)C1=O)C(OC(N(C)[C@@H](C(C)C)C(N[C@@H](C(C)C)C(N([C@@H]([C@@H](C)CC)[C@H](OC)CC(N2[C@H]([C@H](OC)[C@@H](C)C(N[C@H](C)[C@@H](O)C3=CC=CC=C3)=O)CCC2)=O)C)=O)=O)=O)C4=CC=C(NC([C@H](CCCNC(N)=O)NC([C@H](C(C)C)NC([C@H](CCC(O)=O)NC([C@H](CCC(O)=O)NC(C)=O)=O)=O)=O)=O)C=C4
APL-1092
